# Supplementary material for: Metabolite Biomarkers of Prolonged and Intensified Pain and Distress in Head and Neck Cancer Patients Undergoing Radio- or Chemoradiotherapy by Means of NMR-Based Metabolomics—A Preliminary Study
Source: Metabolites. 2024 Jan 17;14(1):60. doi: 10.3390/metabo14010060 (PMC10819132; doi:10.3390/metabo14010060)
Supplement: Supplementary file 1 [file metabolites-14-00060-s001.zip]

Archive with 1 entries (1 files):
- metabolites-2756154-supplementary.pdf
